# Supplementary material for: Sex Representation and User Preferences in Pain Drawing Body Charts in Back Pain Research: Multimethod Study
Source: JMIR Hum Factors. 2026 Feb 9;13:e76175. doi: 10.2196/76175 (PMC12885194; doi:10.2196/76175)
Supplement: Multimedia Appendix 2 [file humanfactors-v13-e76175-s002.xlsx]

## Sheet: Pain Drawings - Data Extraction
Admin	Extractor name	CM or SSC
	Study ID	Surname of the 1st author with the publication year. Example: Lopez2022
	Publication year
	DOI	PMID if doi is not available
Study methods / population	Sex of participants: Terms used in article	Quote the terms used; quote all if several terms were used; leave empty if not reported or not applicable
	Sex of participants: Extractor's interpretation of terms used	Interpret the terms used; leave empty if not applicable Categories: - Male only - Female only - Male and female - Other - Unclear
	Sex of participants: Assessment of reporting clarity	- reported and clear - reported but unclear - not reported (but applicable) - not applicable (if no participants were included) Example: if "women" (gender) was used to describe female sex of participants, choose "reported but unclear"
	Notes (sex of participants)	Optional
	Study region	- Africa - Asia - Oceania - North America - Central America - South America - Caribbean - Europe - Reported but unclear - Not reported
	Country
Pain drawings	Sex/gender of PD (text only): Terms used in article	Quote the terms used; leave empty if not reported; report all terms if several were used
	Sex/gender of PD (text only): Extractor's interpretation of terms used	Interpret the terms used; leave empty if not applicable Categories: - Sex: Male - Sex: Female - Sex: Male and Female - Gender: Men - Gender: Women - Gender: Men and Women - Androgynous - Other
	Sex/gender of PD (text only): Asssessment of reporting clarity	- reported and consistent - reported but not consistent - not reported Instruction: Asssess text only (within body of article and within figures)
	Notes (sex/gender based on text)	Optional
	Sex/gender of PD (image only): Extractors' assessment based on image	Interpret the image
	Notes (sex/gender based on image)	Optional
	Sex/gender of PD (image only): Experts' assessment based on image	Leave empty during data extraction
	Sex/gender of PD (text and image): Congruence between reporting (terms used) and image (extractors' assessment)
	Notes (Congruence)	Optional
	Sex/gender of PD (text and image): Congruence between reporting (terms used) and image (experts' assessment)	Leave empty during data extraction
	Format of PD (paper/digital): Terms used in article	Quote the terms used; leave empty if not reported
	Format of PD (paper/digital): Extractor's interpretation of terms used	Interpret the terms used; leave empty if not applicable Categories: - Paper - Digital - Other
	Format of PD (paper/digital): Assessment of reporting clarity	- reported and clear - reported but unclear - not reported
	Notes (format of PD)	Optional
	Picture of PD	Paste a screenshot of the pain drawing used
